# Supplementary material for: Emerging Mycotoxins in Cheese: Simultaneous Analysis of Aflatoxin M1, Aflatoxicol, and Sterigmatocystin by LC-MS/MS
Source: Molecules. 2025 Apr 15;30(8):1774. doi: 10.3390/molecules30081774 (PMC12029257; doi:10.3390/molecules30081774)
Supplement: Supplementary file 1 [file molecules-30-01774-s001.zip]

Archive with 1 entries (1 files):
- molecules-3574798-supplementary.pdf
